# Supplementary material for: Severe acute respiratory syndrome coronavirus 2 (SARS-CoV-2) seroprevalence: Navigating the absence of a gold standard
Source: PLoS One. 2021 Sep 23;16(9):e0257743. doi: 10.1371/journal.pone.0257743 (PMC8459951; doi:10.1371/journal.pone.0257743)
Supplement: S1 Data — (XLS) [file pone.0257743.s007.xls]

## Sheet: Sheet1
ID	Month	Abbott-NP	Spike	RBD	NP
1	4	0	0	0	0
2	4	0	0	0	0
3	4	0	0	0	0
4	4	0	0	0	0
5	4	0	0	0	0
6	4	0	0	0	0
7	4	0	0	0	0
8	4	0	0	0	0
9	4	0	0	0	0
10	4	0	0	0	0
11	4	0	0	0	0
12	4	0	0	0	0
13	4	0	0	0	0
14	4	0	0	0	0
15	4	0	0	0	0
16	4	0	0	0	0
17	4	0	0	0	0
18	4	0	0	0	0
19	4	0	0	0	0
20	4	0	0	0	0
21	4	0	0	0	0
22	4	0	0	0	0
23	4	0	0	0	0
24	4	0	0	0	0
25	4	0	1	0	0
26	4	0	0	0	0
27	4	0	0	0	0
28	4	0	0	0	0
29	4	0	0	0	0
30	4	0	0	0	0
31	4	0	0	0	0
32	4	0	0	0	0
33	4	0	0	0	0
34	4	0	0	0	0
35	4	0	0	0	0
36	4	0	0	0	0
37	4	0	0	1	0
38	4	0	0	0	0
39	4	0	0	0	0
40	4	0	0	0	0
41	4	0	0	0	0
42	4	0	1	1	0
43	4	0	0	0	0
44	4	0	1	0	0
45	4	0	0	0	0
46	4	0	0	0	0
47	4	0	0	0	0
48	4	0	0	0	0
49	4	0	0	0	0
50	4	0	0	0	0
51	4	0	0	0	0
52	4	0	0	0	0
53	4	0	0	0	0
54	4	0	0	0	0
55	4	0	0	0	0
56	4	0	0	0	0
57	4	0	0	0	0
58	4	0	0	0	0
59	4	0	0	0	0
60	4	0	0	0	0
61	4	0	0	0	0
62	4	0	0	0	0
63	4	0	0	0	0
64	4	0	0	0	0
65	4	0	0	0	0
66	4	0	0	0	0
67	4	0	0	0	0
68	4	0	0	0	0
69	4	0	0	0	0
70	4	0	0	0	0
71	4	0	0	0	0
72	4	0	0	0	0
73	4	0	0	0	0
74	4	0	0	0	0
75	4	0	1	0	0
76	4	0	0	0	0
77	4	0	0	0	0
78	4	0	0	0	0
79	4	0	0	0	0
80	4	0	0	0	0
81	4	0	0	0	0
82	4	0	0	0	0
83	4	0	0	0	0
84	4	0	0	0	0
85	4	0	0	0	0
86	4	0	0	0	0
87	4	0	0	0	0
88	4	0	0	0	0
89	4	0	0	0	0
90	4	0	0	0	0
91	4	0	0	0	0
92	4	0	0	0	0
93	4	0	0	0	0
94	4	0	0	0	0
95	4	0	0	0	0
96	4	0	0	0	0
97	4	0	0	0	0
98	4	0	0	0	0
99	4	0	0	0	0
100	4	0	0	0	0
101	4	0	0	0	0
102	4	0	0	0	0
103	4	0	0	0	0
104	4	0	0	0	0
105	4	0	0	0	0
106	4	0	0	0	0
107	4	0	0	0	0
108	4	0	0	0	0
109	4	0	0	0	0
110	4	0	0	0	0
111	4	0	0	0	0
112	4	0	0	0	0
113	4	0	0	0	0
114	4	0	0	0	0
115	4	0	0	0	0
116	4	0	0	0	0
117	4	0	0	0	0
118	4	0	0	0	0
119	4	0	0	0	0
120	4	0	0	0	0
121	4	0	0	0	0
122	4	0	0	0	0
123	4	0	0	0	0
124	4	0	0	0	0
125	4	0	0	0	0
126	4	0	0	0	0
127	4	0	0	0	0
128	4	0	0	0	0
129	4	0	0	0	0
130	4	0	0	0	0
131	4	0	0	0	0
132	4	0	0	0	0
133	4	0	0	0	0
134	4	0	0	0	0
135	4	0	0	0	0
136	4	0	0	0	0
137	4	0	0	0	0
138	4	0	0	0	0
139	4	0	0	0	0
140	4	0	0	0	0
141	4	0	0	0	0
142	4	0	0	0	0
143	4	0	0	0	0
144	4	0	0	0	0
145	4	0	0	0	0
146	4	0	0	0	0
147	4	0	0	0	0
148	4	0	0	0	0
149	4	0	0	0	0
150	4	0	0	0	0
151	4	0	0	0	0
152	4	0	0	0	0
153	4	0	0	0	0
154	4	0	0	0	0
155	4	0	0	0	0
156	4	0	0	0	0
157	4	0	0	0	0
158	4	0	0	0	0
159	4	0	0	0	0
160	4	0	0	0	0
161	4	0	0	0	0
162	4	0	0	0	0
163	4	0	0	0	0
164	4	0	0	0	0
165	4	0	0	0	0
166	4	0	0	0	0
167	4	0	0	0	0
168	4	0	0	0	0
169	4	0	0	0	0
170	4	0	0	0	0
171	4	0	0	0	0
172	4	0	0	0	0
173	4	1	0	0	0
174	4	0	0	0	0
175	4	0	0	0	0
176	4	0	0	0	0
177	4	0	0	0	0
178	4	0	0	0	0
179	4	0	0	0	0
180	4	0	0	0	0
181	4	0	0	0	0
182	4	0	0	0	0
183	4	0	0	0	0
184	4	0	0	0	0
185	4	0	0	0	0
186	4	0	0	0	0
187	4	0	0	0	0
188	4	0	0	0	0
189	4	0	0	0	0
190	4	0	0	0	0
191	4	0	0	0	0
192	4	0	0	0	0
193	4	0	0	0	0
194	4	0	0	0	0
195	4	0	0	0	0
196	4	0	0	0	0
197	4	0	1	0	0
198	4	0	0	0	0
199	4	0	0	0	0
200	4	0	1	0	0
201	4	0	0	0	0
202	4	0	0	0	0
203	4	0	0	0	0
204	4	0	0	0	0
205	4	0	0	0	0
206	4	0	0	0	0
207	4	0	0	0	0
208	4	0	0	0	0
209	4	0	0	0	0
210	4	0	0	0	0
211	4	0	0	0	0
212	4	0	0	0	0
213	4	0	0	0	0
214	4	0	0	0	0
215	4	0	0	0	0
216	4	0	0	0	0
217	4	0	0	0	0
218	4	0	0	0	0
219	4	0	0	0	0
220	4	0	0	0	0
221	4	0	0	0	0
222	4	0	0	0	0
223	4	0	0	0	0
224	4	0	0	0	0
225	4	0	1	0	0
226	4	0	0	0	0
227	4	0	1	0	0
228	4	0	0	0	0
229	4	0	0	0	0
230	4	0	0	0	0
231	4	0	0	0	0
232	4	0	0	0	0
233	4	0	0	0	0
234	4	0	0	0	0
235	4	0	1	0	0
236	4	0	0	0	0
237	4	0	0	0	0
238	4	0	0	0	0
239	4	0	0	0	0
240	4	0	0	0	0
241	4	0	0	0	0
242	4	0	0	0	0
243	4	0	0	0	0
244	4	0	0	0	0
245	4	0	0	0	0
246	4	0	0	0	0
247	4	0	0	0	0
248	4	0	0	0	0
249	4	0	0	0	0
250	4	0	0	0	0
251	4	0	0	0	0
252	4	0	0	0	0
253	4	0	0	0	0
254	4	0	0	0	0
255	4	0	0	0	0
256	4	0	0	0	0
257	4	0	0	0	0
258	4	0	0	0	0
259	4	0	0	0	0
260	4	0	0	0	0
261	4	0	0	0	0
262	4	0	0	0	0
263	4	0	0	0	0
264	4	0	0	0	0
265	4	0	0	0	0
266	4	0	0	0	0
267	4	0	0	0	0
268	4	0	0	0	0
269	4	0	0	0	0
270	4	0	0	0	0
271	4	0	0	0	0
272	4	0	0	0	0
273	4	0	0	0	0
274	4	0	0	0	0
275	4	0	0	0	0
276	4	0	0	0	0
277	4	0	0	0	0
278	4	0	0	0	0
279	4	0	0	0	0
280	4	0	0	0	0
281	4	0	0	0	0
282	4	0	0	0	0
283	4	0	0	0	0
284	4	0	0	0	0
285	4	0	0	0	0
286	4	0	0	0	0
287	4	0	0	0	0
288	4	0	0	0	0
289	4	0	0	0	0
290	4	0	0	0	0
291	4	0	0	0	0
292	4	0	0	0	0
293	4	0	0	0	0
294	4	0	1	0	0
295	4	0	0	0	0
296	4	0	0	0	0
297	4	0	0	0	0
298	4	0	0	0	0
299	4	0	0	0	0
300	4	0	0	0	0
301	4	0	0	0	0
302	4	0	0	0	0
303	4	0	0	0	0
304	4	0	0	0	0
305	4	0	0	0	0
306	4	0	0	0	0
307	4	0	0	0	0
308	4	0	0	0	0
309	4	0	0	0	0
310	4	0	0	0	0
311	4	0	0	0	0
312	4	0	0	1	0
313	4	0	0	0	0
314	4	0	0	0	0
315	4	0	0	0	0
316	4	0	0	0	0
317	4	0	0	0	0
318	4	0	0	0	0
319	4	0	0	0	0
320	4	0	0	0	0
321	4	0	0	0	0
322	4	0	0	0	0
323	4	0	0	0	0
324	4	0	0	0	0
325	4	0	0	0	0
326	4	0	0	0	0
327	4	0	0	0	0
328	4	0	0	0	0
329	4	0	0	0	0
330	4	0	0	0	0
331	4	0	0	0	0
332	4	0	0	0	0
333	4	0	0	0	0
334	4	0	0	0	0
335	4	0	0	0	0
336	4	0	0	0	0
337	4	0	0	0	0
338	4	0	0	0	0
339	4	0	0	0	0
340	4	0	0	0	0
341	4	0	0	0	0
342	4	0	0	0	0
343	4	0	0	0	0
344	4	0	0	0	0
345	4	0	0	0	0
346	4	0	0	0	0
347	4	0	0	0	0
348	4	0	0	0	0
349	4	0	0	0	0
350	4	0	0	0	0
351	4	0	0	0	0
352	4	0	0	0	0
353	4	0	0	0	0
354	4	0	0	0	0
355	4	0	0	0	0
356	4	0	0	0	0
357	4	0	0	0	0
358	4	0	0	0	0
359	4	0	0	0	0
360	4	0	0	0	0
361	4	0	0	0	0
362	4	0	0	0	0
363	4	0	1	0	0
364	4	0	0	0	0
365	4	0	0	0	0
366	4	0	0	0	0
367	4	0	0	0	0
368	4	0	0	0	0
369	4	0	0	0	0
370	4	0	0	0	0
371	4	0	1	0	0
372	4	0	0	0	0
373	4	0	0	0	0
374	4	0	0	0	0
375	4	0	0	0	0
376	4	0	0	0	0
377	4	0	0	0	0
378	4	0	0	0	0
379	4	0	0	0	0
380	4	0	0	0	0
381	4	0	0	0	0
382	4	0	0	0	0
383	4	0	0	0	0
384	4	0	0	0	0
385	4	0	0	0	0
386	4	0	0	0	0
387	4	0	0	0	0
388	4	0	0	0	0
389	4	0	0	0	0
390	4	0	0	0	0
391	4	0	0	0	0
392	4	0	0	0	0
393	4	0	0	0	0
394	4	0	0	0	0
395	4	0	0	0	0
396	4	0	0	0	0
397	4	0	1	0	0
398	4	0	0	0	0
399	4	0	0	0	0
400	4	0	0	0	0
401	4	0	0	0	0
402	4	0	0	0	0
403	4	0	0	0	0
404	4	0	0	0	0
405	4	0	0	0	0
406	4	0	0	0	0
407	4	0	0	0	0
408	4	0	0	0	0
409	4	0	0	0	0
410	4	0	0	0	0
411	4	0	0	0	0
412	4	0	0	0	0
413	4	0	0	0	0
414	4	0	0	0	0
415	4	0	0	0	0
416	4	0	0	0	0
417	4	0	0	0	0
418	4	0	0	0	0
419	4	0	0	0	0
420	4	0	0	0	0
421	4	0	0	0	0
422	4	0	0	0	0
423	4	0	0	0	0
424	4	0	0	0	0
425	4	0	0	0	0
426	4	0	0	0	0
427	4	0	1	1	0
428	4	0	0	0	0
429	4	0	0	0	0
430	4	0	0	0	0
431	4	0	0	0	0
432	4	1	1	1	1
433	4	0	0	0	0
434	4	0	0	0	0
435	4	0	0	0	0
436	4	0	0	0	0
437	4	0	0	0	0
438	4	0	0	0	0
439	4	1	1	1	1
440	4	0	0	0	0
441	4	0	0	0	0
442	4	0	0	0	0
443	4	0	0	0	0
444	4	0	0	0	0
445	4	0	0	0	0
446	4	0	0	0	0
447	4	0	0	0	0
448	4	0	0	0	0
449	4	0	0	0	0
450	4	0	0	0	0
451	4	0	0	0	0
452	4	0	0	0	0
453	4	0	0	0	0
454	4	0	0	0	0
455	4	0	0	0	0
456	4	0	0	0	0
457	4	0	0	0	0
458	4	0	0	0	0
459	4	0	0	0	0
460	4	0	0	0	0
461	4	0	0	0	0
462	4	0	0	0	0
463	4	0	0	0	1
464	4	0	0	0	0
465	4	0	0	0	0
466	4	0	0	0	0
467	4	0	0	0	0
468	4	0	0	0	0
469	4	0	0	0	0
470	4	0	0	0	0
471	4	0	0	0	0
472	4	0	0	0	0
473	4	0	0	0	0
474	4	0	0	0	0
475	4	0	0	0	0
476	4	0	0	0	0
477	4	0	0	0	0
478	4	0	0	0	0
479	4	0	0	0	0
480	4	0	0	0	0
481	4	0	0	0	0
482	4	1	1	1	0
483	4	0	0	0	0
484	4	0	0	0	0
485	4	0	0	0	0
486	4	0	0	0	0
487	4	0	0	0	0
488	4	0	0	0	0
489	4	0	0	0	0
490	4	0	0	0	0
491	4	0	0	0	0
492	4	0	0	0	0
493	4	0	0	0	0
494	4	0	0	0	0
495	4	0	0	0	0
496	4	0	0	0	0
497	4	0	0	0	0
498	4	0	0	0	0
499	4	0	0	0	0
500	4	0	0	0	0
501	4	0	0	0	0
502	4	0	0	0	0
503	4	0	0	0	0
504	4	0	0	0	0
505	4	0	0	0	0
506	4	0	0	0	0
507	4	0	0	0	0
508	4	0	0	0	0
509	4	0	0	0	0
510	4	0	0	0	0
511	4	0	0	0	0
512	4	0	0	0	0
513	4	0	0	0	0
514	4	0	0	0	0
515	4	0	0	0	0
516	4	0	0	0	0
517	4	0	0	0	0
518	4	0	0	0	0
519	4	0	0	0	0
520	4	0	0	0	0
521	4	0	0	0	0
522	4	0	0	0	0
523	4	0	0	0	0
524	4	0	0	0	0
525	4	0	0	0	0
526	4	0	0	0	0
527	4	0	0	0	0
528	4	0	0	0	0
529	4	0	0	0	0
530	4	0	0	0	0
531	4	0	0	0	0
532	4	0	0	0	0
533	4	0	0	0	0
534	4	0	0	0	0
535	4	0	0	0	0
536	4	0	0	0	0
537	4	0	0	0	0
538	4	0	0	0	0
539	4	0	0	0	0
540	4	0	0	0	0
541	4	0	0	0	0
542	4	0	0	0	0
543	4	0	0	0	0
544	4	0	0	0	0
545	4	0	0	0	0
546	4	0	0	0	0
547	4	0	0	0	0
548	4	0	0	0	0
549	4	0	0	0	0
550	4	0	0	0	0
551	4	0	0	0	0
552	4	0	0	0	0
553	4	0	0	0	0
554	4	0	0	0	0
555	4	0	0	0	0
556	4	0	0	0	0
557	4	0	0	0	0
558	4	0	0	0	0
559	4	0	0	0	0
560	4	0	0	0	0
561	4	0	0	0	0
562	4	0	0	0	0
563	4	0	0	0	0
564	4	0	0	0	0
565	4	0	0	0	0
566	4	0	0	0	0
567	4	0	0	0	0
568	4	0	0	0	0
569	4	0	0	0	0
570	4	0	0	0	0
571	4	0	0	0	0
572	4	0	0	0	0
573	4	0	0	0	0
574	4	0	0	0	0
575	4	0	0	0	0
576	4	0	0	0	0
577	4	0	0	0	0
578	4	0	0	0	0
579	4	0	0	0	0
580	4	0	0	0	0
581	4	0	0	0	0
582	4	0	0	0	0
583	4	0	0	0	0
584	4	0	0	0	0
585	4	0	0	0	0
586	4	0	0	0	0
587	4	0	0	0	0
588	4	0	0	0	0
589	4	0	0	0	0
590	4	0	0	0	0
591	4	0	0	0	0
592	4	0	0	0	0
593	4	0	0	0	0
594	4	0	0	0	0
595	4	0	0	0	0
596	4	0	0	0	0
597	4	0	0	0	0
598	4	0	0	0	0
599	4	0	0	0	0
600	4	0	0	0	0
601	4	0	0	0	0
602	4	0	0	0	0
603	4	0	0	0	0
604	4	0	0	0	0
605	4	0	0	0	0
606	4	0	0	0	0
607	4	0	0	0	0
608	4	0	0	0	0
609	4	0	0	0	0
610	4	0	0	0	0
611	4	0	0	0	0
612	4	0	0	0	0
613	4	0	0	0	0
614	4	0	0	0	0
615	4	0	0	0	0
616	4	0	0	0	0
617	4	0	0	0	0
618	4	0	0	0	0
619	4	0	0	0	0
620	4	0	0	0	0
621	4	0	0	0	0
622	4	0	0	0	0
623	4	0	0	0	0
624	4	0	0	0	0
625	4	0	0	0	0
626	4	0	0	0	0
627	4	0	0	0	0
628	4	0	0	0	0
629	4	0	0	0	0
630	4	0	0	0	0
631	4	0	0	0	0
632	4	0	0	0	0
633	4	0	0	0	0
634	4	0	0	0	0
635	4	0	0	0	0
636	4	0	0	0	0
637	4	0	0	0	0
638	4	0	0	0	0
639	4	0	0	0	0
640	4	0	0	0	0
641	4	0	0	0	0
642	4	0	0	0	0
643	4	0	0	0	0
644	4	0	0	0	0
645	4	0	0	0	0
646	4	0	0	0	0
647	4	0	0	0	0
648	4	0	0	0	0
649	4	0	0	0	0
650	4	0	0	0	0
651	4	0	0	0	0
652	4	0	0	0	0
653	4	0	0	0	0
654	4	0	0	0	0
655	4	0	0	0	0
656	4	0	0	0	0
657	4	0	0	0	0
658	4	0	0	0	1
659	4	0	0	0	0
660	4	0	0	0	0
661	4	0	0	0	0
662	4	0	0	0	0
663	4	0	0	0	0
664	4	0	0	0	0
665	4	0	0	0	0
666	4	0	0	0	0
667	4	0	0	0	0
668	4	0	0	0	0
669	4	0	0	0	0
670	4	0	0	0	0
671	4	0	0	0	0
672	4	0	0	0	0
673	4	0	0	0	0
674	4	0	0	0	0
675	4	0	0	0	0
676	4	0	0	0	0
677	4	0	0	0	0
678	4	0	0	0	0
679	4	0	0	0	0
680	4	0	0	0	0
681	4	0	0	0	0
682	4	0	0	0	0
683	4	0	0	0	0
684	4	0	0	0	0
685	4	0	0	0	0
686	4	0	0	0	0
687	4	0	0	0	0
688	4	0	0	0	0
689	4	0	0	0	0
690	4	0	1	0	0
691	4	0	0	0	0
692	4	0	0	0	0
693	4	0	0	0	0
694	4	0	0	0	0
695	4	0	0	0	0
696	4	0	0	0	0
697	4	0	0	0	0
698	4	0	0	0	0
699	4	0	1	0	0
700	4	0	0	0	1
701	4	0	0	0	0
702	4	0	0	0	0
703	4	0	0	0	0
704	4	0	0	0	0
705	4	0	0	0	0
706	4	0	0	0	0
707	4	0	0	0	0
708	4	0	0	0	0
709	4	0	0	0	0
710	4	0	1	0	0
711	4	0	0	0	0
712	4	0	0	0	0
713	4	0	0	0	0
714	4	0	0	0	0
715	4	0	0	0	0
716	4	0	0	0	0
717	4	0	0	0	0
718	4	0	0	0	0
719	4	0	0	0	0
720	4	0	0	0	0
721	4	0	0	0	0
722	4	0	0	0	0
723	4	0	0	0	0
724	4	0	0	0	0
725	4	0	0	0	0
726	4	0	0	0	0
727	4	0	0	0	0
728	4	0	0	0	0
729	4	0	0	0	0
730	4	0	0	0	0
731	4	0	0	0	0
732	4	0	0	0	0
733	4	0	0	0	0
734	4	0	0	0	0
735	4	0	0	0	0
736	4	0	0	0	0
737	4	0	0	0	0
738	4	0	0	0	0
739	4	0	0	0	0
740	4	0	0	0	0
741	4	0	0	0	0
742	4	0	0	0	0
743	4	0	0	0	0
744	4	0	0	0	0
745	4	0	0	0	0
746	4	0	0	0	0
747	4	0	0	0	0
748	4	0	0	0	0
749	4	0	0	0	0
750	4	0	0	0	0
751	4	0	0	0	0
752	4	0	0	0	0
753	4	0	0	0	0
754	4	0	0	0	0
755	4	0	0	0	0
756	4	0	0	0	0
757	4	0	0	0	0
758	4	0	0	0	0
759	4	0	0	0	0
760	4	0	0	0	0
761	4	0	0	0	1
762	4	0	0	0	0
763	4	0	0	0	0
764	4	0	0	0	0
765	4	0	0	0	0
766	4	0	0	0	0
767	4	0	0	0	0
768	4	0	0	0	0
769	4	0	0	0	0
770	4	0	0	0	0
771	4	0	0	0	0
772	4	0	0	0	0
773	4	0	0	0	0
774	4	0	0	0	0
775	4	0	0	0	0
776	4	0	0	0	0
777	4	0	0	0	0
778	4	0	0	0	0
779	4	0	0	0	0
780	4	0	0	0	0
781	4	0	0	0	0
782	4	0	0	0	0
783	4	0	0	0	0
784	4	0	0	0	0
785	4	0	0	0	0
786	4	0	0	0	0
787	4	0	0	0	0
788	4	0	0	0	0
789	4	0	0	0	0
790	4	0	0	0	0
791	4	0	0	0	0
792	4	0	1	0	0
793	4	0	0	0	0
794	4	0	0	0	0
795	4	0	0	0	0
796	4	0	0	0	0
797	4	0	0	0	0
798	4	0	0	0	0
799	4	0	0	0	0
800	4	0	0	0	0
801	4	0	0	0	0
802	4	0	0	0	0
803	4	0	0	0	0
804	4	0	0	0	0
805	4	0	0	0	0
806	4	0	0	0	0
807	4	0	0	0	0
808	4	0	0	0	0
809	4	0	0	0	0
810	4	0	0	0	0
811	4	0	0	0	0
812	4	0	0	0	0
813	4	0	0	0	0
814	4	0	0	0	0
815	4	0	0	0	0
816	4	0	0	0	0
817	4	0	0	0	0
818	4	0	1	0	0
819	4	0	0	0	0
820	4	0	0	0	0
821	4	0	0	0	0
822	4	0	0	0	1
823	4	0	0	0	0
824	4	0	0	0	0
825	4	0	0	0	0
826	4	0	0	0	0
827	4	0	0	0	0
828	4	0	0	0	0
829	4	0	0	0	0
830	4	0	0	0	0
831	4	0	0	0	0
832	4	0	0	0	0
833	4	0	0	0	0
834	4	0	0	0	0
835	4	0	0	0	0
836	4	0	0	0	0
837	4	0	0	0	0
838	4	0	0	0	0
839	4	0	0	0	0
840	4	0	0	0	0
841	4	0	0	0	0
842	4	0	0	0	1
843	4	0	0	0	0
844	4	0	0	0	0
845	4	0	0	0	0
846	4	0	0	0	0
847	4	0	0	0	0
848	4	0	0	0	0
849	4	0	0	0	0
850	4	0	0	0	0
851	4	0	0	0	0
852	4	0	0	0	0
853	4	0	0	0	0
854	4	0	0	0	0
855	4	0	0	0	0
856	4	0	0	0	0
857	4	0	0	0	0
858	4	0	0	0	0
859	4	0	0	0	0
860	4	0	0	0	0
861	4	0	0	0	0
862	4	0	0	0	0
863	4	0	0	0	0
864	4	0	0	0	0
865	4	0	0	0	0
866	4	0	0	0	0
867	4	0	0	0	0
868	4	0	0	0	0
869	4	0	0	0	0
870	4	0	0	0	0
871	4	0	0	0	0
872	4	0	0	0	0
873	4	0	0	0	0
874	4	0	0	0	0
875	4	0	0	0	0
876	4	0	0	0	0
877	4	0	0	0	0
878	4	0	0	0	0
879	4	0	0	0	0
880	4	0	0	0	0
881	4	0	0	0	0
882	4	0	0	0	0
883	4	0	0	0	0
884	4	0	0	0	0
885	4	0	1	0	0
886	4	0	0	0	0
887	4	0	0	0	0
888	4	0	0	0	0
889	4	1	1	1	1
890	4	0	0	0	0
891	4	0	0	0	0
892	4	0	0	0	0
893	4	0	0	0	0
894	4	0	0	0	0
895	4	0	0	0	0
896	4	0	0	0	0
897	4	0	0	0	0
898	4	0	0	0	0
899	4	0	0	0	0
900	4	0	0	0	0
901	4	0	0	0	0
902	4	0	0	0	0
903	4	0	0	0	0
904	4	0	0	0	0
905	4	0	0	0	0
906	4	0	0	0	0
907	4	0	0	0	0
908	4	0	0	0	0
909	4	0	0	0	0
910	4	0	0	0	0
911	4	0	0	0	0
912	4	0	0	0	0
913	4	0	0	0	0
914	4	0	0	0	0
915	4	0	0	0	0
916	4	0	0	0	0
917	4	0	0	0	0
918	4	0	0	0	0
919	4	0	0	0	0
920	4	0	0	0	0
921	4	0	0	0	0
922	4	0	1	0	0
923	4	0	0	0	0
924	4	0	0	0	0
925	4	0	0	0	0
926	4	0	0	0	0
927	4	0	0	0	0
928	4	0	1	0	0
929	4	0	0	0	0
930	4	0	0	0	0
931	4	0	0	0	0
932	4	0	0	0	0
933	4	0	0	0	0
934	4	0	0	0	0
935	4	0	0	0	0
936	4	0	0	0	0
937	4	0	0	0	0
938	4	0	0	0	0
939	4	0	0	0	0
940	4	0	0	0	0
941	4	0	0	0	0
942	4	0	0	0	0
943	4	0	0	0	0
944	4	0	1	0	0
945	4	0	0	0	0
946	4	0	0	0	0
947	4	0	0	0	0
948	4	0	0	0	0
949	4	0	0	0	0
950	4	0	0	0	0
951	4	0	0	0	0
952	4	0	0	0	0
953	4	0	1	0	0
954	4	0	0	0	1
955	4	0	0	0	0
956	4	0	0	0	0
957	4	0	0	0	0
958	4	0	0	0	1
959	4	0	0	0	0
960	4	0	0	0	0
961	4	0	0	0	0
962	4	0	0	0	0
963	4	0	0	0	0
964	4	0	0	0	0
965	4	0	0	0	0
966	4	0	0	0	0
967	4	0	0	0	0
968	4	0	0	0	0
969	4	0	0	0	0
970	4	0	0	0	0
971	4	0	0	0	0
972	4	0	0	0	0
973	4	0	0	0	0
974	4	0	0	0	0
975	4	0	0	0	0
976	4	0	0	0	0
977	4	0	0	0	0
978	4	0	0	0	0
979	4	0	0	0	0
980	4	0	0	0	0
981	4	0	0	0	0
982	4	0	0	0	0
983	4	0	0	0	0
984	4	0	0	0	0
985	4	0	0	0	0
986	4	0	0	0	0
987	4	0	0	0	0
988	4	0	0	0	0
989	4	0	0	0	0
990	4	0	0	0	0
991	4	1	0	0	0
992	4	0	0	0	0
993	4	0	0	0	0
994	4	0	0	0	0
995	4	0	0	0	0
996	4	0	0	0	0
997	4	0	0	0	0
998	4	0	0	0	0
999	4	0	0	0	0
1000	4	0	0	0	0
1001	4	0	0	0	0
1002	4	0	0	0	0
1003	4	0	0	0	0
1004	4	0	0	0	0
1005	4	0	0	0	0
1006	4	0	0	0	0
1007	4	0	0	0	0
1008	4	0	0	0	0
1009	4	0	0	0	0
1010	4	0	0	0	0
1011	4	0	0	0	0
1012	4	0	0	0	0
1013	4	0	0	0	0
1014	4	0	0	0	0
1015	4	0	0	0	0
1016	4	0	0	0	0
1017	4	0	0	0	0
1018	4	0	0	0	0
1019	4	0	0	0	0
1020	4	0	0	0	0
1021	4	0	0	0	0
1022	4	0	0	0	0
1023	4	0	0	0	0
1024	4	0	0	0	0
1025	5	0	0	0	0
1026	4	0	0	0	0
1027	4	0	0	0	0
1028	4	0	0	0	0
1029	4	0	0	0	0
1030	4	0	0	0	0
1031	4	0	0	0	0
1032	4	0	1	0	0
1033	4	0	0	0	0
1034	4	0	0	0	0
1035	4	0	0	0	0
1036	4	0	0	0	0
1037	4	0	0	0	0
1038	4	0	0	0	0
1039	4	0	0	0	0
1040	4	0	0	0	0
1041	4	0	0	0	0
1042	4	0	0	0	0
1043	4	0	0	0	0
1044	4	0	0	0	0
1045	4	0	0	0	0
1046	4	0	0	0	0
1047	4	0	0	0	0
1048	4	0	0	0	0
1049	4	0	0	0	0
1050	4	0	0	0	0
1051	4	0	0	0	0
1052	4	0	0	0	0
1053	4	0	0	0	0
1054	4	0	1	0	0
1055	4	0	0	0	0
1056	4	0	0	0	0
1057	4	0	0	0	0
1058	4	0	0	0	0
1059	4	0	0	0	0
1060	4	0	0	0	0
1061	4	0	0	0	0
1062	4	0	0	0	0
1063	4	0	0	0	0
1064	4	0	0	0	0
1065	4	0	0	0	0
1066	4	0	0	0	0
1067	4	0	0	0	0
1068	4	0	0	0	0
1069	4	0	0	0	0
1070	4	0	0	0	0
1071	4	0	0	0	0
1072	4	0	0	0	0
1073	4	0	0	0	0
1074	4	0	0	0	0
1075	4	0	0	0	0
1076	4	0	0	0	0
1077	4	0	1	0	0
1078	4	0	0	0	0
1079	4	0	0	0	0
1080	4	0	1	0	0
1081	4	0	0	0	0
1082	4	0	0	0	0
1083	4	0	0	0	0
1084	4	0	0	0	0
1085	4	0	0	0	0
1086	4	0	0	0	0
1087	4	0	0	0	0
1088	4	0	0	0	0
1089	4	0	0	0	0
1090	4	0	0	0	0
1091	4	0	1	0	0
1092	4	0	0	0	0
1093	4	0	0	0	0
1094	4	0	0	0	0
1095	4	0	0	0	0
1096	4	0	0	0	0
1097	4	0	0	0	0
1098	4	0	0	0	0
1099	4	0	0	0	0
1100	4	0	0	0	0
1101	4	0	0	0	0
1102	4	0	0	0	0
1103	4	0	0	0	0
1104	4	0	0	0	0
1105	4	0	0	0	0
1106	4	0	0	0	0
1107	4	0	0	0	0
1108	4	0	0	0	0
1109	4	0	0	0	0
1110	4	0	0	0	0
1111	4	0	0	0	0
1112	4	0	0	0	0
1113	4	0	0	0	0
1114	4	0	0	0	0
1115	4	0	0	0	0
1116	4	0	0	0	0
1117	4	0	0	0	0
1118	4	0	0	0	0
1119	4	0	0	0	0
1120	4	0	0	0	0
1121	4	0	0	0	0
1122	4	0	0	0	0
1123	4	0	0	0	0
1124	4	0	0	0	0
1125	4	0	0	0	0
1126	4	0	0	0	0
1127	4	0	0	0	0
1128	4	0	0	0	0
1129	4	0	0	0	0
1130	4	0	0	0	0
1131	4	0	0	0	0
1132	4	0	0	0	0
1133	4	0	0	0	0
1134	4	0	0	0	0
1135	4	0	0	0	0
1136	4	0	0	0	0
1137	4	0	0	0	0
1138	4	0	0	0	0
1139	4	0	0	0	0
1140	4	0	0	0	0
1141	4	0	0	0	0
1142	4	0	0	0	0
1143	4	0	0	0	0
1144	4	0	0	0	0
1145	4	0	0	0	0
1146	4	0	0	0	0
1147	4	0	0	0	0
1148	4	0	0	0	0
1149	4	0	0	0	0
1150	4	0	0	0	0
1151	4	0	0	0	0
1152	4	0	0	0	0
1153	4	0	0	0	0
1154	4	0	0	0	0
1155	4	0	0	0	0
1156	4	0	0	0	0
1157	4	0	0	0	0
1158	4	0	0	0	0
1159	4	0	0	0	0
1160	4	0	0	0	0
1161	4	0	1	0	0
1162	4	0	0	0	0
1163	4	0	1	0	0
1164	4	0	0	0	0
1165	4	0	0	0	0
1166	4	0	0	0	0
1167	4	0	0	0	0
1168	4	0	0	0	0
1169	4	0	0	0	0
1170	4	0	0	0	0
1171	4	0	0	0	0
1172	4	0	0	0	0
1173	4	0	0	0	0
1174	4	0	0	0	0
1175	4	0	0	0	0
1176	4	0	0	0	0
1177	4	0	0	0	0
1178	4	0	0	0	0
1179	4	0	0	0	0
1180	4	0	0	0	0
1181	4	0	0	0	0
1182	4	0	0	0	0
1183	4	0	0	0	0
1184	4	0	0	0	0
1185	4	0	0	0	0
1186	4	0	0	0	0
1187	4	0	0	0	0
1188	4	0	0	0	0
1189	4	0	0	0	0
1190	4	0	0	0	0
1191	4	0	0	0	0
1192	4	0	0	0	0
1193	4	0	0	0	0
1194	4	0	0	0	0
1195	4	0	0	0	0
1196	4	0	0	0	0
1197	4	0	0	0	0
1198	4	0	1	0	0
1199	4	0	0	0	0
1200	4	0	0	0	0
1201	4	0	0	0	0
1202	4	0	0	0	0
1203	4	0	0	0	0
1204	4	0	0	0	0
1205	4	0	0	0	0
1206	4	0	0	0	0
1207	4	0	0	0	0
1208	4	0	0	0	0
1209	4	0	0	0	0
1210	4	0	0	0	0
1211	4	0	0	0	0
1212	4	0	0	0	0
1213	4	0	0	0	0
1214	4	0	0	0	0
1215	4	0	0	0	0
1216	4	0	0	0	0
1217	4	0	1	0	0
1218	4	0	0	0	0
1219	4	0	0	0	0
1220	4	0	0	0	0
1221	4	0	0	0	0
1222	4	0	0	0	0
1223	4	0	0	0	0
1224	4	0	0	0	0
1225	4	0	0	0	0
1226	4	0	0	0	0
1227	4	0	0	0	0
1228	4	0	1	0	0
1229	4	0	0	0	0
1230	4	0	0	0	0
1231	4	0	1	0	0
1232	4	0	0	0	0
1233	4	0	0	0	0
1234	4	0	0	0	0
1235	4	0	0	0	0
1236	4	0	0	0	0
1237	4	0	0	0	0
1238	4	0	0	0	0
1239	4	0	0	0	0
1240	4	0	0	0	0
1241	4	0	0	0	0
1242	4	0	0	0	0
1243	4	0	0	0	0
1244	4	0	0	0	0
1245	4	0	0	0	0
1246	4	0	0	0	0
1247	4	0	0	0	0
1248	4	0	0	0	0
1249	4	0	0	0	0
1250	4	0	0	0	0
1251	4	0	0	0	0
1252	4	0	0	0	0
1253	4	0	0	0	0
1254	4	0	0	0	0
1255	4	0	0	0	0
1256	4	0	1	0	0
1257	4	0	0	0	0
1258	4	0	0	0	0
1259	4	0	0	0	0
1260	4	0	0	0	0
1261	4	0	0	0	0
1262	4	0	0	0	0
1263	4	0	0	0	0
1264	4	0	0	0	0
1265	4	0	1	0	0
1266	4	0	0	0	0
1267	4	0	0	0	0
1268	4	0	0	0	0
1269	4	0	0	0	0
1270	4	0	0	0	0
1271	4	0	0	0	0
1272	4	0	0	0	0
1273	4	0	0	0	0
1274	4	0	0	0	0
1275	4	0	0	0	0
1276	4	0	0	0	0
1277	4	0	0	0	0
1278	4	0	0	0	0
1279	4	0	0	0	0
1280	4	0	0	0	0
1281	4	0	0	0	0
1282	4	0	0	0	0
1283	4	0	0	0	0
1284	4	0	0	0	0
1285	4	0	0	0	0
1286	4	0	0	0	0
1287	4	0	0	0	0
1288	4	0	0	0	0
1289	4	0	0	0	0
1290	4	0	0	0	0
1291	4	0	0	0	0
1292	4	0	1	1	0
1293	4	0	0	0	0
1294	4	0	0	0	0
1295	4	0	0	0	0
1296	4	0	0	0	0
1297	4	0	0	0	0
1298	4	0	0	0	0
1299	4	0	0	0	0
1300	4	0	0	0	0
1301	4	0	0	0	0
1302	4	0	0	0	0
1303	4	0	0	0	0
1304	4	0	0	0	0
1305	4	0	0	0	0
1306	4	0	0	0	0
1307	4	0	0	0	0
1308	4	0	0	0	0
1309	4	0	0	0	0
1310	4	0	0	0	0
1311	4	0	0	0	0
1312	4	0	0	0	0
1313	4	0	0	0	0
1314	4	0	1	0	0
1315	4	0	0	0	0
1316	4	0	0	0	0
1317	4	0	0	0	0
1318	4	0	0	0	0
1319	4	0	0	0	0
1320	4	0	0	0	0
1321	4	0	0	0	0
1322	4	0	0	0	0
1323	4	0	0	0	0
1324	4	0	0	0	0
1325	4	0	0	0	0
1326	4	0	0	0	0
1327	4	0	0	0	0
1328	4	0	0	0	0
1329	4	0	0	0	0
1330	4	0	0	0	0
1331	4	0	0	0	0
1332	4	0	0	0	0
1333	4	0	0	0	0
1334	4	0	0	0	0
1335	4	0	0	0	0
1336	4	0	0	0	0
1337	4	0	0	1	0
1338	4	0	0	0	0
1339	4	0	0	0	0
1340	4	0	0	0	0
1341	4	0	0	0	0
1342	4	0	0	0	0
1343	4	0	0	0	0
1344	4	0	0	0	0
1345	4	0	0	0	0
1346	4	0	0	0	0
1347	4	0	0	0	0
1348	4	0	0	0	0
1349	4	0	0	0	0
1350	4	0	0	0	0
1351	4	0	0	0	0
1352	4	0	0	0	0
1353	4	0	0	0	0
1354	4	0	0	0	0
1355	4	0	0	0	0
1356	4	0	0	0	0
1357	4	0	0	0	0
1358	4	0	0	0	0
1359	4	0	1	0	0
1360	4	0	0	0	0
1361	4	0	0	0	0
1362	4	0	0	0	0
1363	4	0	0	0	0
1364	4	0	0	0	0
1365	4	0	0	0	0
1366	4	0	0	0	0
1367	4	0	0	0	0
1368	4	0	0	0	0
1369	4	0	0	0	0
1370	4	0	0	0	0
1371	4	0	0	0	0
1372	4	0	0	1	0
1373	4	0	0	0	0
1374	4	0	0	0	0
1375	4	0	0	0	0
1376	4	0	0	0	0
1377	4	0	0	0	0
1378	4	0	0	0	0
1379	4	0	0	0	0
1380	4	0	0	0	0
1381	4	0	0	0	0
1382	4	0	0	0	0
1383	4	0	0	0	0
1384	4	0	0	0	0
1385	4	0	0	0	0
1386	4	0	0	0	0
1387	4	0	0	0	0
1388	4	0	0	0	0
1389	4	0	0	0	0
1390	4	0	0	0	0
1391	4	0	0	0	0
1392	4	0	0	0	0
1393	4	0	0	0	0
1394	4	0	0	0	0
1395	4	0	0	0	0
1396	4	0	0	0	0
1397	4	0	0	0	0
1398	4	0	0	0	0
1399	4	0	0	0	0
1400	4	0	0	0	0
1401	4	0	0	0	0
1402	4	0	0	0	0
1403	4	0	0	0	0
1404	4	0	0	0	0
1405	4	0	0	0	0
1406	4	0	0	0	0
1407	4	0	0	0	0
1408	4	0	0	0	0
1409	4	0	0	0	0
1410	4	0	0	0	0
1411	4	0	0	0	0
1412	4	0	0	0	0
1413	4	0	0	0	0
1414	4	0	0	0	0
1415	4	0	0	0	0
1416	4	0	0	0	0
1417	4	0	0	0	0
1418	4	0	0	0	0
1419	4	0	0	0	0
1420	4	0	0	0	0
1421	4	0	0	0	0
1422	4	0	0	0	0
1423	4	0	0	0	0
1424	4	0	0	0	0
1425	4	0	1	0	0
1426	4	0	0	0	0
1427	4	0	0	0	0
1428	4	0	0	0	0
1429	4	0	0	0	0
1430	4	0	0	0	0
1431	4	0	0	0	0
1432	4	0	0	0	0
1433	4	0	0	0	0
1434	4	0	0	0	0
1435	4	0	0	0	0
1436	4	0	0	0	0
1437	4	0	0	0	0
1438	4	0	0	0	0
1439	4	0	0	0	0
1440	4	0	0	0	0
1441	4	0	0	0	0
1442	4	0	0	0	0
1443	4	0	0	0	0
1444	4	0	0	0	0
1445	4	0	0	0	0
1446	4	0	0	0	0
1447	4	0	0	0	0
1448	4	0	0	0	0
1449	4	0	0	0	0
1450	4	0	0	0	0
1451	4	0	0	0	0
1452	4	0	0	0	0
1453	4	0	0	0	0
1454	4	0	0	0	0
1455	4	0	0	0	0
1456	4	0	0	0	0
1457	4	0	0	1	0
1458	4	0	0	0	0
1459	4	0	0	0	0
1460	4	0	0	0	0
1461	4	0	0	0	0
1462	4	0	0	0	0
1463	4	0	0	0	0
1464	4	0	0	0	0
1465	4	0	0	0	0
1466	4	0	0	0	0
1467	4	0	0	0	0
1468	4	0	0	0	0
1469	4	0	0	0	0
1470	4	0	0	0	0
1471	4	0	0	0	0
1472	4	0	0	0	0
1473	4	0	0	0	0
1474	4	0	0	0	0
1475	4	0	0	0	0
1476	4	0	0	0	0
1477	4	0	0	0	0
1478	4	0	0	0	0
1479	4	0	0	0	0
1480	4	0	0	0	0
1481	4	0	0	0	0
1482	4	0	0	0	0
1483	4	0	1	0	0
1484	4	0	0	0	0
1485	4	0	0	0	0
1486	4	0	0	0	0
1487	4	0	0	0	0
1488	4	0	0	0	0
1489	4	0	0	0	0
1490	4	0	0	0	0
1491	4	0	0	0	0
1492	4	0	0	0	0
1493	4	0	0	0	0
1494	4	0	0	0	0
1495	4	0	0	0	0
1496	4	0	0	0	0
1497	4	0	0	0	0
1498	4	0	0	0	0
1499	4	0	0	0	0
1500	4	0	0	0	0
1501	5	0	0	0	0
1502	5	0	0	0	0
1503	5	0	0	0	0
1504	5	0	0	0	0
1505	5	0	0	0	0
1506	5	1	0	0	0
1507	5	0	0	0	0
1508	5	0	0	0	0
1509	5	0	0	0	0
1510	5	0	0	0	0
1511	5	0	0	0	0
1512	5	0	0	0	0
1513	5	0	0	0	0
1514	5	0	0	0	0
1515	5	0	0	0	0
1516	5	0	0	0	0
1517	5	1	0	0	0
1518	5	0	0	0	0
1519	5	0	0	0	0
1520	5	0	0	0	1
1521	5	0	0	0	0
1522	5	0	0	0	0
1523	5	0	0	0	0
1524	5	0	0	0	0
1525	5	0	0	0	0
1526	5	0	0	0	0
1527	5	0	0	0	0
1528	5	0	0	0	0
1529	5	0	0	0	0
1530	5	0	0	0	0
1531	5	0	0	0	0
1532	5	0	0	0	0
1533	5	0	0	0	0
1534	5	0	0	0	0
1535	5	0	0	0	0
1536	5	0	0	0	0
1537	5	0	0	0	0
1538	5	0	0	0	0
1539	5	0	0	0	0
1540	5	0	0	0	0
1541	5	0	0	0	0
1542	5	0	0	0	0
1543	5	0	0	0	0
1544	5	0	0	0	0
1545	5	0	0	0	0
1546	5	0	0	0	0
1547	5	0	0	0	0
1548	5	0	0	0	0
1549	5	0	0	0	0
1550	5	0	0	0	0
1551	5	0	0	0	0
1552	5	0	0	0	0
1553	5	0	0	0	0
1554	5	0	0	0	0
1555	5	0	0	0	0
1556	5	0	0	0	0
1557	5	0	0	0	0
1558	5	0	0	0	0
1559	5	0	0	0	0
1560	5	0	0	0	0
1561	5	0	0	0	0
1562	5	0	0	0	0
1563	5	0	0	0	0
1564	5	0	0	0	0
1565	5	0	0	0	0
1566	5	0	0	0	0
1567	5	0	0	0	0
1568	5	0	0	0	0
1569	5	0	0	0	0
1570	5	0	0	0	0
1571	5	0	0	0	0
1572	5	0	0	0	0
1573	5	0	0	0	0
1574	5	0	0	0	0
1575	5	0	0	0	0
1576	5	0	0	0	0
1577	5	0	0	0	0
1578	5	0	0	0	0
1579	5	0	0	0	0
1580	5	0	0	0	0
1581	5	0	0	0	0
1582	5	0	0	0	0
1583	5	0	0	0	0
1584	5	0	0	0	0
1585	5	0	0	0	0
1586	5	0	0	0	0
1587	5	0	0	1	0
1588	5	0	0	0	0
1589	5	0	0	0	0
1590	5	0	0	0	0
1591	5	0	0	0	0
1592	5	0	0	0	0
1593	5	0	0	0	0
1594	5	0	0	0	0
1595	5	0	0	0	0
1596	5	0	0	0	0
1597	5	0	0	0	0
1598	5	0	0	0	0
1599	5	0	0	0	0
1600	5	0	0	0	0
1601	5	0	0	0	0
1602	5	0	0	0	0
1603	5	0	0	0	0
1604	5	0	0	0	0
1605	5	0	0	0	0
1606	5	0	0	0	0
1607	5	0	0	0	1
1608	5	0	0	0	0
1609	5	0	0	0	0
1610	5	0	0	0	0
1611	5	0	0	0	0
1612	5	0	0	0	0
1613	5	0	0	0	0
1614	5	0	0	0	0
1615	5	0	0	0	0
1616	5	0	0	0	0
1617	5	0	0	0	0
1618	5	0	0	0	0
1619	5	0	0	0	0
1620	5	0	0	0	0
1621	5	0	0	0	0
1622	5	0	0	0	0
1623	5	0	0	0	0
1624	5	0	0	0	0
1625	5	0	0	0	0
1626	5	0	0	0	0
1627	5	0	0	0	0
1628	5	0	0	0	0
1629	5	0	0	0	0
1630	5	0	0	0	0
1631	5	0	0	0	0
1632	5	0	0	0	0
1633	5	0	0	0	0
1634	5	0	0	0	0
1635	5	0	0	0	0
1636	5	0	0	0	0
1637	5	0	0	0	0
1638	5	0	0	0	0
1639	5	0	0	0	0
1640	5	0	0	0	0
1641	5	0	0	0	0
1642	5	0	0	0	0
1643	5	0	0	0	0
1644	5	0	0	0	0
1645	5	0	0	0	0
1646	5	0	0	0	0
1647	5	0	0	0	0
1648	5	0	0	0	0
1649	5	0	0	0	0
1650	5	0	0	0	0
1651	5	0	0	0	0
1652	5	0	0	0	0
1653	5	0	0	0	0
1654	5	0	0	0	0
1655	5	0	0	0	0
1656	5	0	0	0	0
1657	5	0	0	0	0
1658	5	0	0	0	0
1659	5	0	0	0	0
1660	5	0	0	0	0
1661	5	0	0	0	0
1662	5	0	0	0	0
1663	5	0	0	0	0
1664	5	0	0	0	0
1665	5	0	0	0	0
1666	5	0	0	0	0
1667	5	0	0	0	0
1668	5	0	0	0	0
1669	5	0	0	0	0
1670	5	0	0	0	0
1671	5	0	1	0	0
1672	5	0	0	0	0
1673	5	0	0	0	0
1674	5	0	0	0	0
1675	5	0	0	0	0
1676	5	0	0	0	0
1677	5	0	0	0	0
1678	5	0	0	0	0
1679	5	0	0	0	0
1680	5	0	0	0	0
1681	5	0	0	0	0
1682	5	0	0	0	0
1683	5	0	0	0	0
1684	5	0	0	0	0
1685	5	0	0	0	0
1686	5	0	0	0	0
1687	5	0	0	0	0
1688	5	0	0	0	0
1689	5	0	0	0	1
1690	5	0	0	0	0
1691	5	0	0	0	0
1692	5	0	0	0	0
1693	5	0	0	0	0
1694	5	0	0	0	0
1695	5	0	0	0	0
1696	5	0	0	0	0
1697	5	0	0	0	0
1698	5	0	0	0	0
1699	5	0	0	0	0
1700	5	0	0	0	0
1701	5	0	0	0	0
1702	5	0	0	0	0
1703	5	0	0	0	0
1704	5	0	0	0	0
1705	5	0	0	0	0
1706	5	0	0	0	0
1707	5	0	0	0	0
1708	5	0	0	0	0
1709	5	0	0	0	0
1710	5	0	0	0	0
1711	5	0	0	0	0
1712	5	0	0	0	0
1713	5	0	0	0	0
1714	5	0	0	0	0
1715	5	0	0	0	0
1716	5	0	0	0	0
1717	5	0	0	0	0
1718	5	0	0	0	0
1719	5	0	0	0	0
1720	5	0	0	0	0
1721	5	0	0	0	0
1722	5	0	0	0	0
1723	5	0	0	0	0
1724	5	0	0	0	0
1725	5	0	0	0	0
1726	5	0	0	0	0
1727	5	0	0	0	0
1728	5	0	0	0	0
1729	5	0	0	0	0
1730	5	0	0	0	0
1731	5	0	0	0	0
1732	5	0	0	0	0
1733	5	0	0	0	0
1734	5	0	0	0	0
1735	5	0	0	0	0
1736	5	0	0	0	0
1737	5	0	0	0	0
1738	5	0	0	0	0
1739	5	0	0	0	0
1740	5	0	0	0	0
1741	5	0	0	0	0
1742	5	0	0	0	0
1743	5	0	0	0	0
1744	5	0	0	0	0
1745	5	0	0	0	0
1746	5	0	0	0	0
1747	5	0	0	0	0
1748	5	0	0	0	0
1749	5	0	0	0	0
1750	5	0	0	0	0
1751	5	0	0	0	0
1752	5	0	0	0	0
1753	5	0	0	0	0
1754	5	0	0	0	0
1755	5	0	0	0	0
1756	5	0	0	0	0
1757	5	0	0	0	0
1758	5	0	0	0	0
1759	5	0	0	0	0
1760	5	0	0	0	0
1761	5	0	0	0	0
1762	5	0	0	0	0
1763	5	0	0	0	0
1764	5	0	0	0	0
1765	5	0	0	0	0
1766	5	0	0	0	0
1767	5	0	0	0	0
1768	5	0	0	0	0
1769	5	0	0	0	0
1770	5	0	0	0	0
1771	5	0	0	0	0
1772	5	0	0	0	0
1773	5	0	0	0	0
1774	5	0	0	0	0
1775	5	0	0	0	0
1776	5	0	1	0	0
1777	5	0	0	0	0
1778	5	0	0	0	0
1779	5	0	0	0	0
1780	5	0	0	0	0
1781	5	0	0	0	0
1782	5	0	0	0	0
1783	5	0	0	0	0
1784	5	0	0	0	0
1785	5	0	0	0	0
1786	5	0	0	0	0
1787	5	0	0	0	0
1788	5	0	0	0	0
1789	5	0	0	0	0
1790	5	0	0	0	0
1791	5	0	0	0	0
1792	5	0	0	0	0
1793	5	0	0	0	0
1794	5	0	0	0	0
1795	5	0	0	0	0
1796	5	0	0	0	0
1797	5	1	0	0	0
1798	5	0	0	0	0
1799	5	0	0	0	0
1800	5	0	0	0	0
1801	5	0	0	0	0
1802	5	0	0	0	0
1803	5	0	0	0	0
1804	5	0	0	0	0
1805	5	0	0	0	0
1806	5	0	0	0	0
1807	5	0	0	0	0
1808	5	0	0	0	0
1809	5	0	0	0	0
1810	5	0	0	0	0
1811	5	0	0	0	0
1812	5	0	0	0	0
1813	5	0	0	0	0
1814	5	0	0	0	0
1815	5	0	0	0	0
1816	5	0	0	0	0
1817	5	0	0	0	0
1818	5	0	0	0	0
1819	5	0	0	0	0
1820	5	0	0	0	0
1821	5	0	0	0	0
1822	5	0	0	0	0
1823	5	0	0	0	0
1824	5	0	0	0	0
1825	5	0	0	0	0
1826	5	0	0	0	0
1827	5	0	0	0	0
1828	5	0	0	0	0
1829	5	0	0	0	0
1830	5	0	1	0	0
1831	5	0	0	0	0
1832	5	0	0	0	0
1833	5	0	0	0	0
1834	5	0	0	0	0
1835	5	0	0	0	0
1836	5	0	0	0	0
1837	5	0	0	0	0
1838	5	0	0	0	0
1839	5	0	1	0	0
1840	5	0	0	0	0
1841	5	0	0	0	0
1842	5	0	0	0	0
1843	5	0	0	0	0
1844	5	0	0	0	0
1845	5	0	0	0	0
1846	5	0	0	0	0
1847	5	0	0	0	0
1848	5	0	0	0	0
1849	5	0	0	0	0
1850	5	0	0	0	0
1851	5	0	0	0	0
1852	5	0	0	0	0
1853	5	0	0	0	0
1854	5	0	0	0	0
1855	5	0	0	0	0
1856	5	0	0	0	0
1857	5	0	0	0	0
1858	5	0	0	0	0
1859	5	0	0	0	0
1860	5	0	0	0	0
1861	5	0	0	0	0
1862	5	0	0	0	0
1863	5	0	0	0	0
1864	5	0	0	0	0
1865	5	0	0	0	0
1866	5	0	0	0	0
1867	5	0	0	0	0
1868	5	0	0	0	0
1869	5	0	0	0	0
1870	5	0	0	0	0
1871	5	0	0	0	0
1872	5	0	0	0	0
1873	5	0	0	0	0
1874	5	0	1	1	1
1875	5	0	0	0	0
1876	5	0	0	0	0
1877	5	0	0	0	0
1878	5	0	0	0	0
1879	5	0	0	0	0
1880	5	0	0	0	0
1881	5	0	0	0	0
1882	5	0	0	0	0
1883	5	0	0	0	0
1884	5	0	0	0	0
1885	5	0	0	0	0
1886	5	1	1	1	1
1887	5	0	0	0	0
1888	5	0	0	0	0
1889	5	0	0	0	0
1890	5	0	0	0	0
1891	5	0	0	0	0
1892	5	0	0	0	0
1893	5	0	0	0	0
1894	5	0	0	0	0
1895	5	0	0	0	0
1896	5	0	0	0	0
1897	5	0	0	0	0
1898	5	0	0	0	0
1899	5	0	0	0	0
1900	5	0	0	0	0
1901	5	0	0	0	0
1902	5	0	0	0	0
1903	5	0	0	0	0
1904	5	0	0	0	0
1905	5	0	0	0	0
1906	5	0	0	0	0
1907	5	0	0	0	0
1908	5	0	0	0	0
1909	5	0	0	0	0
1910	5	0	0	0	0
1911	5	0	0	0	0
1912	5	0	0	0	0
1913	5	0	0	0	0
1914	5	0	0	0	0
1915	5	0	0	0	0
1916	5	0	0	0	0
1917	5	0	0	0	0
1918	5	0	0	0	0
1919	5	0	0	0	0
1920	5	0	0	0	0
1921	5	0	0	0	0
1922	5	0	0	0	0
1923	5	0	0	0	0
1924	5	0	0	0	0
1925	5	0	0	0	0
1926	5	0	0	0	0
1927	5	0	0	0	0
1928	5	0	0	0	0
1929	5	0	0	0	0
1930	5	0	0	0	0
1931	5	0	0	0	0
1932	5	0	0	0	0
1933	5	0	0	0	0
1934	5	0	0	0	0
1935	5	0	0	0	0
1936	5	0	0	0	0
1937	5	0	0	0	0
1938	5	0	0	0	0
1939	5	0	0	0	0
1940	5	0	0	0	0
1941	5	0	0	0	0
1942	5	0	0	0	0
1943	5	0	0	0	0
1944	5	0	0	0	0
1945	5	0	0	0	0
1946	5	0	0	0	0
1947	5	0	0	0	0
1948	5	0	0	0	0
1949	5	0	0	0	0
1950	5	0	0	0	0
1951	5	0	0	0	0
1952	5	0	0	0	0
1953	5	0	0	0	1
1954	5	0	0	0	0
1955	5	0	0	0	0
1956	5	0	0	0	0
1957	5	0	0	0	0
1958	5	0	0	0	0
1959	5	0	0	0	0
1960	5	0	0	0	0
1961	5	0	0	0	0
1962	5	1	1	1	1
1963	5	0	0	0	0
1964	5	0	0	0	0
1965	5	0	0	0	0
1966	5	0	0	0	0
1967	5	0	1	0	1
1968	5	0	0	0	0
1969	5	0	0	0	0
1970	5	0	0	0	0
1971	5	0	0	0	0
1972	5	0	0	0	0
1973	5	0	0	0	0
1974	5	0	0	0	0
1975	5	0	0	0	0
1976	5	0	0	0	0
1977	5	0	0	0	0
1978	5	1	1	1	1
1979	5	0	0	0	0
1980	5	0	0	0	0
1981	5	0	0	0	0
1982	5	0	0	0	0
1983	5	0	0	0	0
1984	5	0	1	0	0
1985	5	0	0	0	0
1986	5	0	0	0	0
1987	5	0	0	0	0
1988	5	0	0	0	0
1989	5	0	0	0	0
1990	5	0	0	0	0
1991	5	0	0	0	0
1992	5	0	0	0	0
1993	5	0	0	0	0
1994	5	0	0	0	0
1995	5	0	0	0	0
1996	5	0	0	0	0
1997	5	0	0	0	0
1998	5	0	0	0	0
1999	5	0	0	0	0
[truncated: 7,000 more rows]
